# Supplementary material for: Agronomic and Quality Traits of 30 Eggplant Germplasm Resources from China
Source: Plants (Basel). 2025 Jun 15;14(12):1838. doi: 10.3390/plants14121838 (PMC12196745; doi:10.3390/plants14121838)
Supplement: Supplementary file 1 [file plants-14-01838-s001.zip]

Archive with 1 entries (1 files):
- plants-3581466-SI.pdf
